# Supplementary material for: Microbe-Mediated Activation of Toll-like Receptor 2 Drives PDL1 Expression in HNSCC
Source: Cancers (Basel). 2021 Sep 24;13(19):4782. doi: 10.3390/cancers13194782 (PMC8508280; doi:10.3390/cancers13194782)
Supplement: Supplementary file 1 [file cancers-13-04782-s001.zip]

Archive with 1 entries (1 files):
- cancers-1326428-supplementary.pdf
